# Supplementary material for: Microfungal oasis in an oligotrophic desert: diversity patterns and community structure in three freshwater systems of Cuatro Ciénegas, Mexico
Source: PeerJ. 2016 Jun 2;4:e2064. doi: 10.7717/peerj.2064 (PMC4893334; doi:10.7717/peerj.2064)
Supplement: Table S1 [file peerj-04-2064-s002.xls]

## Sheet: Sheet1
CCB sequences
	Accession number	SEQUENCE ID & CULTURE NAME	OTU NAME	COLLECTION SITE	SEQ. LENGTH (PB)	SAMPLING DATE
	KU933774	2	Cladosporium sp. 1	PR	518	June 2014
	KU933775	4	Cladosporium sp. 1	PR	518	June 2014
	KU933782	5	Alternaria sp.	PR	540	June 2014
	KU933783	6	Alternaria sp.	PR	540	June 2014
	KU933760	7	Rhizopus_arrhizus	PR	593	June 2014
	KU933741	9	Chaetomium sp.	PR	542	June 2014
	KU933757	11	Trichoderma sp.	CH1	588	June 2014
	KU933758	13	Trichoderma sp.	BE2	588	June 2014
	KU933759	14	Trichoderma sp.	BE2	588	June 2014
	KU933706	15	Agaricales sp. 1	PR	667	June 2014
	KU933707	18	Plectosphaerella sp.	PR	485	June 2014
	KU933761	22	Rhizopus_oryzae	PR	593	June 2014
	KU933752	24	Emericellopsis sp.	PR	547	June 2014
	KU933762	25	Rhizopus_oryzae	CH2	593	June 2014
	KU933739	26	Emericellopsis pallida	PR	541	June 2014
	KU933740	27	Emericellopsis pallida	PR	541	June 2014
	KU933708	28	Emericellopsis pallida	PR	547	June 2014
	KU933709	31	Stachybotrys sp.	CH2	497	June 2014
	KU933753	32	Emericellopsis sp.	PR	547	June 2014
	KU933754	34	Emericellopsis sp.	PR	547	June 2014
	KU933710	36	Lectera sp.	PR	522	June 2014
	KU933824	AA	Cladosporium sp. 1	CH14	471	March 2015
	KU933793	AB	Phoma sp.	BE4	509	March 2015
	KU933776	AE	Cladosporium sp. 1	CH11	518	March 2015
	KU933763	AG	Pyrenochaetopsis sp.	CH14	500	March 2015
	KU933764	AJ	Pyrenochaetopsis sp.	CH11	500	March 2015
	KU933711	AL	Pleosporales sp. 2	CH11	552	March 2015
	KU933712	AN	Pythium sp. 1	PR7	792	March 2015
	KU933742	Aenie	Pythium sp. 2	PR7	790	March 2015
	KU933713	AO	Pythium sp. 1	PR7	792	March 2015
	KU933777	AS	Cladosporium sp. 1	PR7	518	March 2015
	KU933714	AU	Myrothecium sp. 1	CH9	512	March 2015
	KU933830	Aubis	Pleosporales sp. 1	CH9	489	March 2015
	KU933770	AV	Trichoderma sp.	CH9	588	March 2015
	KU933817	AW	Pleosporales sp. 1	CH9	551	March 2015
	KU933795	AY	Pleosporales sp. 1	CH9	551	March 2015
	KU933820	BA	Pleosporales sp. 1	CH9	551	March 2015
	KU933772	BB_1	Cladosporium sp. 1	CH9	518	March 2015
	KU933773	Bb_2	Pleosporales sp. 1	CH9	523	March 2015
	KU933796	BC	Pleosporales sp. 1	CH9	551	March 2015
	KU933821	BD	Pleosporales sp. 1	CH9	551	March 2015
	KU933822	BE	Pleosporales sp. 1	CH9	551	March 2015
	KU933823	BF	Pleosporales sp. 1	CH9	551	March 2015
	KU933798	BG	Pleosporales sp. 1	CH9	551	March 2015
	KU933715	BH	Sarocladium sp. 1	CH9	508	March 2015
	KU933799	BI	Pleosporales sp. 1	CH9	551	March 2015
	KU933800	BJ	Pleosporales sp. 1	CH9	551	March 2015
	KU933801	BK	Pleosporales sp. 1	CH9	551	March 2015
	KU933802	BL	Pleosporales sp. 1	CH9	551	March 2015
	KU933765	BM	Pyrenochaetopsis sp.	CH9	500	March 2015
	KU933797	Benie	Pleosporales sp. 1	CH9	551	March 2015
	KU933803	BO	Pleosporales sp. 1	CH9	551	March 2015
	KU933804	BP	Pleosporales sp. 1	CH9	551	March 2015
	KU933805	BQ	Pleosporales sp. 1	CH9	551	March 2015
	KU933716	BR	Ascomycete sp. 1	CH9	527	March 2015
	KU933806	BS	Pleosporales sp. 1	CH9	551	March 2015
	KU933807	BT	Pleosporales sp. 1	CH9	551	March 2015
	KU933717	BU	Pleosporales sp. 3	CH9	544	March 2015
	KU933737	BW	Myrothecium sp. 2	CH9	555	March 2015
	KU933743	BY	Pythium sp. 2	PR7	790	March 2015
	KU933788	BZ	Phoma sp.	BE4	509	March 2015
	KU933718	CA	Myrothecium sp. 3	BE4	521	March 2015
	KU933719	CB_1	Cladosporium sp. 1	BE4	516	March 2015
	KU933720	CB_2	Phoma sp.	BE4	506	March 2015
	KU933744	CC	Phoma sp.	BE4	510	March 2015
	KU933722	CD	Pleosporales sp. 4	PR5	502	March 2015
	KU933721	CE_1	Cladosporium sp. 1	PR5	515	March 2015
	KU933747	Ce_3	Cladosporium sp. 3	PR5	551	March 2015
	KU933808	Ce_2	Pleosporales sp. 1	PR5	519	March 2015
	KU933723	CF	Acremonium persicinum	CH3	526	March 2015
	KU933818	CG	Pleosporales sp. 1	CH3	551	March 2015
	KU933724	CH	Cladosporium sp. 1	PR8	510	March 2015
	KU933784	CJ	Alternaria sp.	PR8	540	March 2015
	KU933725	CK	Cladosporium sp. 2	PR8	520	March 2015
	KU933726	CL	Acrostalagmus sp.	BE5	536	March 2015
	KU933789	CM	Phoma sp.	BE5	509	March 2015
	KU933730	Cenie	Agaricales sp. 2	PR4	672	March 2015
	KU933727	CO	Phoma sp.	PR2	506	March 2015
	KU933756	CQ	Trichoderma sp.	PR5	588	March 2015
	KU933749	CT	Phoma sp.	PR4	505	March 2015
	KU933728	CV	Pleosporales sp. 5	PR5	506	March 2015
	KU933729	CW	Ascomycete sp. 2	PR2	547	March 2015
	KU933779	CX	Alternaria sp.	PR1	540	March 2015
	KU933785	CY	Alternaria sp.	PR1	540	March 2015
	KU933731	DC	Myrothecium sp. 2	BE1	554	March 2015
	KU933732	DD	Acremonium persicinum	BE1	557	March 2015
	KU933787	Ddii	Alternaria sp.	BE3	540	March 2015
	KU933809	DE	Pleosporales sp. 1	BE1	551	March 2015
	KU933810	DF	Pleosporales sp. 1	CH9	551	March 2015
	KU933766	DI	Pyrenochaetopsis sp.	CH9	500	March 2015
	KU933780	DJ	Alternaria sp.	PR1	540	March 2015
	KU933733	DM	Stagonospora sp.	CH3	557	March 2015
	KU933829	DN	Cladosporium sp. 1	CH3	517	March 2015
	KU933828	DO	Cladosporium sp. 1	CH3	517	March 2015
	KU933768	DQ	Trichoderma sp.	PR4	588	March 2015
	KU933771	DS	Trichoderma sp.	PR2	588	March 2015
	KU933769	DU	Trichoderma sp.	BE2	588	March 2015
	KU933734	DW	Pleosporales sp. 6	PR2	544	March 2015
	KU933746	DX	Cladosporium sp. 3	PR2	519	March 2015
	KU933786	DY	Alternaria sp.	PR1	540	March 2015
	KU933735	EA	Pleosporales sp. 7	CH14	555	March 2015
	KU933750	EB	Cladosporium sp. 4	CH14	521	March 2015
	KU933751	EC	Cladosporium sp. 4	CH14	521	March 2015
	KU933767	EF	Pyrenochaetopsis sp.	CH14	500	March 2015
	KU933738	EG	Myrothecium sp. 2	CH14	555	March 2015
	KU933736	EH	Hypocreales sp.	PR2	465	March 2015
	KU933811	EI	Pleosporales sp. 1	PR2	551	March 2015
	KU933778	EJ	Cladosporium sp. 1	CH2	518	March 2015
	KU933748	EK	Phoma sp.	PR2	505	March 2015
	KU933781	EL	Alternaria sp.	PR2	540	March 2015
	KU933755	EM	Cladosporium sp. 1	CH2	519	March 2015
	KU933745	FF	Phoma sp.	BE4	510	March 2015
	KU933794	GG	Phoma sp.	BE4	509	March 2015
	KU933790	II	Phoma sp.	BE4	509	March 2015
	KU933813	JJ	Pleosporales sp. 1	CH9	551	March 2015
	KU933819	KK	Pleosporales sp. 1	CH9	551	March 2015
	KU933814	LP	Pleosporales sp. 1	CH9	551	March 2015
	KU933815	MM	Pleosporales sp. 1	CH9	551	March 2015
	KU933812	Enie	Pleosporales sp. 1	CH9	551	March 2015
	KU933816	OO	Pleosporales sp. 1	CH9	551	March 2015
	KU933826	PP	Phoma sp.	BE4	457	March 2015
	KU933791	RR	Phoma sp.	BE4	509	March 2015
	KU933827	SS	Phoma sp.	BE4	442	March 2015
	KU933792	V	Phoma sp.	BE4	509	March 2015
	KU933705	XN	Fungus sp.	CH1	613	June 2014
	KU933825	Y	Phoma sp.	BE4	509	March 2015
NCBI reference sequences
Accession number	Length (pb)	OTU
NR131260	609	Acremonium_persicinum_1
JQ599382	586	Acremonium_persicinum_2
FN706546	584	Acremonium_persicinum_3
KC311495	1140	Acrostalagmus_luteoalbus
KP278177	572	Alternaria_alternata
KJ526176	537	Alternaria_burnsii
KP324980	575	Alternaria_tenuissima
AY204592	679	Anguillospora_longissima
KC514600	554	Chaetomium_sp.
LN834354	568	Cladosporium_allicinum
KR012883	574	Cladosporium_cladosporioides_1
KM577649	519	Cladosporium_cladosporioides_2
LN834363	553	Cladosporium_funiculosum_1
LN834364	544	Cladosporium_funiculosum_2
KP670431	533	Cladosporium_herbarum
KJ529009	541	Cladosporium_iridis
LN834379	564	Cladosporium_macrocarpum
KP686164	484	Cladosporium_oxysporum
HM148122	639	Cladosporium_perangustum
LN834383	550	Cladosporium_pseudocladosporioides
JF499839	651	Cladosporium_ramotenellum_1
LN834386	563	Cladosporium_ramotenellum_2
KF293976	575	Cladosporium_sp.
HM999943	518	Cladosporium_sphaerospermum_1
AM176719	514	Cladosporium_sphaerospermum_2
LN834390	583	Cladosporium_sphaerospermum_3
LN834394	565	Cladosporium_subuliforme
NR_119604	478	Cladosporium_velox
NR_111617	533	Coniothyrium_multiporum
FN396118	752	Coprinopsis_episcopalis
HQ847016	666	Coprinopsis_pseudofriesii
HQ847039	646	Coprinopsis_sclerotiorum
HQ847037	663	Coprinus_alcobae
AF345823	679	Coprinus_comatus
HQ847038	663	Coprinus_subdomesticus
EF029241	516	Dictyochaeta_simplex
EU622248	565	Dothiorella_gregaria
KR014377	552	Emericellopsis_minima
EU045572	592	Emericellopsis_pallida_1
KC479799	536	Emericellopsis_pallida_2
ETU57676	580	Emericellopsis_terricola
KM268711	562	Gibellulopsis_nigrescens
JN886800	1110	Kabatiella_bupleuri
JQ647428	505	Lectera_colletotrichoides
JQ044439	659	Leptosphaeria_proteicola
AF439465	517	Leptosphaeria_typharum
AY254150	580	Myrothecium_carmichaelii
JX406554	562	Myrothecium_gramineum
AY254159	577	Myrothecium_lachastrae
AJ301992	2898	Myrothecium_leucotrichum
AB823654	588	Myrothecium_roridum_1
JF724152	585	Myrothecium_roridum_2
DQ093685	545	Nectria_inventa
KP004455	591	Neocamarosporium_chichastianum
KF777176	581	Ochrocladosporium_adansoniae
HF952115	574	Papulaspora_sp.
KM056327	1039	Parastagonospora_nodorum
KC954157	604	Periconia_byssoides
KC954161	603	Periconia_pseudobyssoides
KJ869134	536	Peyronellaea_combreti
KP230837	477	Peyronellaea_pinodella
HQ630983	575	Phaeosphaeriopsis_sp.
KC311486	1424	Phoma_aliena
KM507779	533	Phoma_pedeiae
JN207293	570	Phoma_sp._1
JN207299	580	Phoma_sp._2
KP068972	555	Plectosphaerella_cucumerina
KF636768	558	Pleosporaceae_sp._1
KC460828	534	Pleosporales_sp._2
HQ914837	559	Pleosporales_sp._3
FJ571480	531	Pleosporales_sp.4
KJ598633	534	Pyrenochaeta_sp._5
KJ395500	513	Pyrenochaetopsis
KP063120	845	Pythium_adhaerens
HQ643483	814	Pythium_capillosum
HQ643498	824	Pythium_chondricola
HQ643536	814	Pythium_flevoense
HQ643739	3904	Pythium_pectinolyticum
AY598673	3917	Pythium_porphyrae
KP771803	627	Rhizopus_oryzae_1
AY213685	627	Rhizopus_oryzae_2
HG965007	536	Sarocladium_bactrocephalum
HG965008	561	Sarocladium_bifurcatum
HG965014	539	Sarocladium_gamsii
AB540577	606	Sarocladium_glaucum
JF912337	568	Sarocladium_strictum
EU002935	560	Sordariomycete_sp.
EU543254	537	Spirosphaera_cupreorufescens
KM231858	587	Stachybotrys_chartarum
KC305350	1485	Stachybotrys_eucylindrospora
HM216208	507	Stagonospora_sp._1
EU009968	575	Stagonospora_sp._2
KF719170	574	Taifanglania_sp.
KC008065	627	Trichoderma_atroviride
KC576703	591	Trichoderma_harzianum_1
FJ442660	605	Trichoderma_harzianum_2
KF201295	623	Trichoderma_harzianum_3
AJ301962	2867	Volutella_colletotrichoides
KF280586	556	Xylomyces_aquaticus
EU306666	955	Drosophila_melanogaster
