# Supplementary material for: Microfungal oasis in an oligotrophic desert: diversity patterns and community structure in three freshwater systems of Cuatro Ciénegas, Mexico
Source: PeerJ. 2016 Jun 2;4:e2064. doi: 10.7717/peerj.2064 (PMC4893334; doi:10.7717/peerj.2064)
Supplement: Table S2 [file peerj-04-2064-s003.xlsx]

## Sheet: Hoja1
Site	N	H¢	D	J	E	α
BE	9	1.5424	0.6502	0.7019	0.3177	5.4425
CH1	8	1.8937	0.8099	0.9107	0.6576	13.1934
CH2	6	1.6957	0.8	0.9464	0.8333	6.333
CH3	9	1.0731	0.429	0.4884	0.1945	3.8516
PR	22	2.8547	0.9262	0.9235	0.6165	16.5423
